# Supplementary material for: Complex probiotics alleviate ampicillin-induced antibiotic-associated diarrhea in mice
Source: Front Microbiol. 2023 Apr 14;14:1156058. doi: 10.3389/fmicb.2023.1156058 (PMC10145528; doi:10.3389/fmicb.2023.1156058)
Supplement: Supplementary file 1 [file Data_Sheet_1.zip]

Archive with 33 entries (33 files):
- Data Sheet 1/Figure 1A.jpg
- Data Sheet 1/Figure 1B.jpg
- Data Sheet 1/Figure 1C.jpg
- Data Sheet 1/Figure 1D.jpg
- Data Sheet 1/Figure 1E.jpg
- Data Sheet 1/Figure 2A.jpg
- Data Sheet 1/Figure 2B.jpg
- Data Sheet 1/Figure 2C.jpg
- Data Sheet 1/Figure 2D.jpg
- Data Sheet 1/Figure 2E.jpg
- Data Sheet 1/Figure 2F.jpg
- Data Sheet 1/Figure 2G.jpg
- Data Sheet 1/Figure 3A(HD).jpg
- Data Sheet 1/Figure 3A(LD).jpg
- Data Sheet 1/Figure 3A(MC).jpg
- Data Sheet 1/Figure 3A(MD).jpg
- Data Sheet 1/Figure 3A(NC).jpg
- Data Sheet 1/Figure 3A(PDC).jpg
- Data Sheet 1/Figure 3B.jpg
- Data Sheet 1/Figure 3C.jpg
- Data Sheet 1/Figure 3D.jpg
- Data Sheet 1/Figure 3E.jpg
- Data Sheet 1/Figure 4A.jpg
- Data Sheet 1/Figure 4B.jpg
- Data Sheet 1/Figure 4C.jpg
- Data Sheet 1/Figure 4D.jpg
- Data Sheet 1/Figure 4E.jpg
- Data Sheet 1/Figure 4F.jpg
- Data Sheet 1/Figure 4G.jpg
- Data Sheet 1/Figure 4H.jpg
- Data Sheet 1/Figure 4I.jpg
- Data Sheet 1/Figure 4J.jpg
- Data Sheet 1/Figure 5.jpg
